# Supplementary material for: Gamma Irradiation Triggers Immune Escape in Glioma-Propagating Cells
Source: Cancers (Basel). 2022 May 31;14(11):2728. doi: 10.3390/cancers14112728 (PMC9179833; doi:10.3390/cancers14112728)
Supplement: Supplementary file 1 [file cancers-14-02728-s001.zip]

Archive with 2 entries (2 files):
- Hoppmann et al Immune escape_Table S1.xlsx
- Supplement Hoppmann et al 2022 Cancers- revision.pdf
